# Supplementary material for: The Association between the Differential Expression of lncRNA and Type 2 Diabetes Mellitus in People with Hypertriglyceridemia
Source: Int J Mol Sci. 2023 Feb 21;24(5):4279. doi: 10.3390/ijms24054279 (PMC10002095; doi:10.3390/ijms24054279)
Supplement: Supplementary file 1 [file ijms-24-04279-s001.zip]

Archive with 16 entries (16 files):
- Figure S1.tif
- Figure S2.tif
- Figure S3.tif
- Figure S4.tif
- Figure S5.tif
- Table S1.pdf
- Table S10.pdf
- Table S11.pdf
- Table S2.pdf
- Table S3.pdf
- Table S4.pdf
- Table S5.pdf
- Table S6.pdf
- Table S7.pdf
- Table S8.pdf
- Table S9.pdf
